# Supplementary material for: The membrane receptors that appeared before their ligand: The different proposed scenarios
Source: PLoS One. 2020 May 22;15(5):e0231813. doi: 10.1371/journal.pone.0231813 (PMC7244123; doi:10.1371/journal.pone.0231813)
Supplement: S1 Data — (ODS) [file pone.0231813.s001.ods]

## Sheet: S1
Receptor	one of the first ligands	PDBs		Organism	Method	resolution
ADIPOR1	ADIPOQ	3WXV		human	X-RAY DIFFRACTION	2.9 Å
ADIPOR2	ADIPOQ	5LXA		human	X-RAY DIFFRACTION	3 Å
CXCR4	SDF1	2K03	3OE8	human	X-RAY DIFFRACTION	3.1 Å
GCGR	GCG	4L6R		human	X-RAY DIFFRACTION	3.3 Å
GFRA1	GDNF,NTR1	3FUB		human	X-RAY DIFFRACTION	2.35 Å
TNFRSF21	TNF,APP	4YN0		Mus musculus	X-RAY DIFFRACTION	2.2 Å
AXL	GAS6	2C5D		human	X-RAY DIFFRACTION	3.3 Å
CCR5	CCL5	6FGP	4MBS	human	X-RAY DIFFRACTION	2.71 Å
GLP1R	GCG	3C59		human	X-RAY DIFFRACTION	2.3 Å
IL1R1	IL1B,8	4DEP		human	X-RAY DIFFRACTION	3.1 Å
NPR1	NPPA,B,C	1T34	3A3K	Rattus norvegicus	X-RAY DIFFRACTION	2.95 Å
NTSR1	NTS	4GRV		Rattus norvegicus	X-RAY DIFFRACTION	2.802 Å
EPHA3	PTK2B	4TWN		human	X-RAY DIFFRACTION	1.706 Å
ITGA4	SELPLG	2MTP		human	SOLUTION NMR
RXFP2	INSL3	2M96		human	SOLUTION NMR
IGF2R	IGF2	2V5P		human	X-RAY DIFFRACTION	4.1 Å
AGTR1	AGT	4ZUD...	4YAY	human	X-RAY DIFFRACTION	2.8 Å
HCRTR2	HCRT	4S0V		human	X-RAY DIFFRACTION	2.5 Å
HCRTR1	HCTR	4ZJC		human	X-RAY DIFFRACTION	2.832 Å
OPRL1	PNOC	4EA3	5DHH	human	X-RAY DIFFRACTION	3.013 Å
SORT1	PEPTIDE LIGAND	4MSL		human	X-RAY DIFFRACTION	2.7 Å
EPHA7	EFN	3NRU		human	X-RAY DIFFRACTION	2.3 Å
EPHA5	EFN	2R2P		human	X-RAY DIFFRACTION	2.4 Å
OPRM1	POMC	4DKL		Mus musculus	X-RAY DIFFRACTION	2.8 Å
TSHR	GPHB5	2XWT		Mus musculus	X-RAY DIFFRACTION	1.9 Å
CSF2RB (IL2R)	IL3	4QQV		Mus musculus	X-RAY DIFFRACTION	3.45 Å
IFNAR2	IFN	3S8W		Mus musculus	X-RAY DIFFRACTION	2.6 Å
KIT	KITLG	2O27	4U0I	Mus musculus	X-RAY DIFFRACTION	2.2 Å
FSHR	FSH	1XWD		human	X-RAY DIFFRACTION	2.92 Å
LPHN3	FLRT3	5CMN		human	X-RAY DIFFRACTION	3.605 Å
