# Supplementary material for: The membrane receptors that appeared before their ligand: The different proposed scenarios
Source: PLoS One. 2020 May 22;15(5):e0231813. doi: 10.1371/journal.pone.0231813 (PMC7244123; doi:10.1371/journal.pone.0231813)
Supplement: S2 Data — (ODS) [file pone.0231813.s002.ods]

## Sheet: S2
PDBs	branches	w ratio by branch	w ratio by site	%ID Binding pocket	% ID sequence	Nb substitutions binding pocket
	Branch of ligand appearance
	Receptor
ADIPOR1	Unicellular	0.0045	N	100	32	0
	First Metazoa			100	40	0
	Bilaterians	0.01		100	44	0
	Chordates	0.0206		70		2
	Vertebrates			100	88	0
	Teleosts	0.0206		100	78	0
	Sarcopterygians			100	80	0
	Tetrapods	0.0206		100	98	0
	Amniotes			100	100	0
	Mammals	0.0022
ADIPOR2	Unicellular	0.01 to 0.02	N	100	36	0
	First Metazoa			100		0
	Bilaterians	11.0		100	58	0
	Chordates			100		0
	Vertebrates	0.0255		100		0
	Teleosts	0.0255		100	86	0
	Sarcopterygians			100	85	0
	Tetrapods	0.0801		100	93	0
	Amniotes	0.0301		100	94	0
	Mammals	0.0177		100	98	0
AGTR1	Chordates	0.0772	N	38	20	16
	Vertebrates	0.0772		49	33	6
	Teleosts	0.0772		62		12
	Sarcopterygians	0.0772		87	44	2
	Tetrapods	0.0772		70	46	7
	Amniotes	0.0772		83	57	3
	Mammals	0.0772		93	61	4
AXL	First Metazoa	0.4	N	0	0	6
	Bilaterians	0.4		0	0	6
	Chordates	0.4		17	17	11
	Vertebrates	999		25	12	7
	Teleosts	999		24	37	12
	Sarcopterygians			75	45	3
	Tetrapods			46	50	4
	Amniotes	999		74	74	4
	Mammals	0.08		89	86	4
CCR5	Vertebrates	0.03	N	40	30	38
	Teleosts	1.7		54	36	42
	Sarcopterygians					23
	Tetrapods			34	28	38
	Amniotes	0.06				26
	Mammals	0.13		90	70	15
CSF2RB	Teleosts	0.2	43 R 0.788 4.166 +- 2.974	0	20	3
	Sarcopterygians	0.25		0	23	6
	Tetrapods			26	26	3
	Amniotes	0.01		48	48	8
	Mammals	0.22		51	42	3
CXCR4	Vertebrates	0.01	N	63	26	9
	Teleosts	0.0074		88	44	2
	Sarcopterygians	45.0		63	46	9
	Tetrapods	45.0		100	47	0
	Amniotes			96	52	1
	Mammals	0.05		95	56	1
EPHA3	First Metazoa	0.03	N	N	N	12
	Bilaterians					2
	Chordates	4.77				5
	Vertebrates	0.0032				0
	Teleosts	5.76				0
	Sarcopterygians					0
	Tetrapods	0.01				0
	Amniotes	0.01				0
	Mammals	0.08				0
EPHA5	First Metazoa	0.0001	N	45	38	22
	Bilaterians	2.0		67	69	5
	Chordates	0.0025		55	64	20
	Vertebrates	0.0028		57	76	7
	Teleosts	0.0063		78	87	4
	Sarcopterygians	0.0198		77	89	1
	Tetrapods			78	90	2
	Amniotes	0.0037		79	91	1
	Mammals	1.0		81	93	1
EPHA7	First Metazoa	N		0	0	5
	Bilaterians			0	43	5
	Chordates	15.03		9	48	11
	Vertebrates			50	81	5
	Teleosts	1.0		50	80	8
	Sarcopterygians					6
	Tetrapods	0.0864		74	93	2
	Amniotes	0.0881		50	65	7
	Mammals	0.0061		98	100	0
FSHR	First Metazoa	0.0058	N	9	7	12
	Bilaterians			32	30	16
	Chordates	0.0024		20	16	10
	Vertebrates			24	28	6
	Teleosts			50	56	9
	Sarcopterygians			41	38
	Tetrapods			56	65	5
	Amniotes			47	42	4
	Mammals			65	94	4
				0	7	13
GCGR	Bilaterians	0.0059	N	20	20	17
	Chordates	0.0021		13	15	10
	Vertebrates	0.0213		*	*	6
	Teleosts	35.0		53	44	9
	Sarcopterygians	0.04
	Tetrapods	0.0025		60	46	4
	Amniotes			85	50	3
	Mammals	0.14		88	93	3
GFRA1	Vertebrates	0.07	N	46	56	5
	Teleosts	0.04		60	77	7
	Sarcopterygians			67	83	4
	Tetrapods	0.07		90	71	9
	Amniotes	0.07		90	87	1
	Mammals			95	83	3
GLP1R	Bilaterians	0.0079	N	0	22	15
	Chordates	0.0049		25	21	8
	Vertebrates	12.32		0	0	10
	Teleosts	11.97		15	51	10
	Sarcopterygians			51	51	4
	Tetrapods	0.09		0	22	7
	Amniotes			51	60	4
	Mammals	0.05		60	56	2
HCRTR1	First Metazoa	N	217 G 0.576 3.733 +- 3.255 229 R 0.504 3.289 +- 3.243	11	16	217							576									3733	+-	3255
	Bilaterians	>1000		37	12	229							504									3289	+-	3243
	Chordates	2.78		39	24	14
	Vertebrates	0.0001
	Teleosts	999		91	25	3
	Sarcopterygians	0.0001		86	48	4
	Tetrapods	0.0001		85	50	0
	Amniotes	0.0001		82	49	3
	Mammals	0.0071		97	59	0
HCRTR2	First Metazoa	5.24	N	10	17	26
	Bilaterians	0.03		29	18	17
	Chordates	7.0		64	25	7
	Vertebrates
	Teleosts	0.04		70	33	4
	Sarcopterygians			92	57	10
	Tetrapods			100	53	0
	Amniotes	0.05		100	54	0
	Mammals			87	53	0
IFNAR2	Tetrapods	0.62	77 P 0.971* 6.681 +- 2.270 78 H 0.681 4.777 +- 3.085 80 S 0.994** 6.782 +- 2.129 84 Q 0.962* 6.632 +- 2.321 97 S 0.733 5.283 +- 3.139 101 I 0.876 6.099 +- 2.721 103 A 0.674 5.108 +- 3.323	0	17	5
	Amniotes	0.16		26	28	3
	Mammals	0.73		86	70	3
IGF2R	First Metazoa	8.98		20	15
	Bilaterians	1.69		20	33
	Chordates	241.58		30	35
	Vertebrates
	Teleosts	0.0001		63	51
	Sarcopterygians			0	0
	Tetrapods	0.0001		50	47
	Amniotes	33.0		67	56
	Mammals	72.07		95	86
IL1R1	Vertebrates	999	19 I 0.974* 6.265 +- 2.314 21 L 0.785 5.124 +- 2.865 57 R 0.916 5.953 +- 2.561 61 E 0.790 5.266 +- 2.924	20	14	9
	Teleosts			33	19	27
	Sarcopterygians			35	21	12
	Tetrapods	0.06		53	25	8
	Amniotes	999		45	26	20
	Mammals	0.2		68	59	12
ITGA4	First Metazoa	0.19	N	58	20	More than 40
	Bilaterians			65	25	More than 40
	Chordates					25
	Vertebrates	0.0048		70	37
	Teleosts	714		90	43	More than 40
	Sarcopterygians	0.36		92	64	More than 40
	Tetrapods	0.06		93	60	25
	Amniotes	999		95	66	21
	Mammals	0.06		97	86	20
KIT	First Metazoa		N	62	42	24
	Bilaterians			63	41	36
	Chordates			80	52	24
	Vertebrates			60	43	10
	Teleosts			93	80	8
	Sarcopterygians			97	81	3
	Tetrapods			96	79	14
	Amniotes			98	90	3
	Mammals			100	81	2
LPHN3	First Metazoa	N		0	7	7
	Bilaterians			0	13	11
	Chordates			20	20	7
	Vertebrates			0	20	5
	Teleosts			100	72	0
	Sarcopterygians			100	76	5
	Tetrapods					0
	Amniotes			68	67	5
	Mammals			100	55	0
NPR1	First Metazoa	13.0	N	0	0	38
	Bilaterians	35.6		7	10	More than 40
	Chordates	0.02		20	23	More than 40
	Vertebrates	8.0		0	0	25
	Teleosts			33	35	38
	Sarcopterygians			58	60	10
	Tetrapods			20	20	32
	Amniotes	0.04		0	0	30
	Mammals	0.37		81	55	6
NTSR1	First Metazoa	0.03	123 G 0.542 2.281 +- 2.327	10	13	13
	Bilaterians	0.13		14	15	17
	Chordates					7
	Vertebrates	0.38		36	25	6
	Teleosts	0.0014		56	41	6
	Sarcopterygians			59	35	8
	Tetrapods	219				6
	Amniotes			59	48	6
	Mammals	42		74	54	9
OPRL1	Bilaterians	0.0062	N	26	36	34
	Chordates			23	32	33
	Vertebrates	0.0041		16	30	33
	Teleosts			67	67	13
	Sarcopterygians			72	64	5
	Tetrapods	0.01		67	68	8
	Amniotes	0.01		80	72	6
	Mammals	0.02		100	66	8
OPRM1	Bilaterians	0.0062	N	25	36	24
	Chordates			17	30	21
	Vertebrates	0.0041		44	65	11
	Teleosts			75	81	13
	Sarcopterygians
	Tetrapods	0.01		78	78	9
	Amniotes	0.01		87	90	9
	Mammals	0.02		93	95	5
RXFP2	First Metazoa	39	N	14	10	8
	Bilaterians	6		50	37	5
	Chordates			25	10	7
	Vertebrates	0.0037		0	0	6
	Teleosts	27		50	54	9
	Sarcopterygians	47		75	62	2
	Tetrapods	0.05		75	63	1
	Amniotes	0.08		75	75	2
	Mammals	0.0467		83	87	1
	Unicellulaires			1	2	More than 40
	First Metazoa			0	2
	Bilaterians			0	2	More than 40
	Chordates			8	11	30
SORT1	Vertebrates			26	20	35
	Teleosts	0.08		95	66	13
	Sarcopterygians			84	56	3
	Tetrapods	0.13		80	60	5
	Amniotes	0.13		97	76	6
	Mammals	0.0895		99	88	0
TNFRSF21	Vertebrates	0.08		67	52	4
	Teleosts	0.08		61	55	12
	Sarcopterygians	0.26	98 S 0.625 2.195 +- 2.017	68	68	4
	Tetrapods	0.13		100	64	3
	Amniotes	0.13		94	51	5
	Mammals	0.0895		95	88	3
TSHR	First Metazoa	5.0	N	17	10	29
	Bilaterians			15	20	33
	Chordates			8	10	30
	Vertebrates	0.0037		25	34	13
	Teleosts	0.0037		41	53	25
	Sarcopterygians	0.0375		35	49	16
	Tetrapods	0.02		35	46	21
	Amniotes	0.02		50	66	16
	Mammals	0.05		78	80	10
