# Supplementary material for: The membrane receptors that appeared before their ligand: The different proposed scenarios
Source: PLoS One. 2020 May 22;15(5):e0231813. doi: 10.1371/journal.pone.0231813 (PMC7244123; doi:10.1371/journal.pone.0231813)
Supplement: S3 Data — (ODS) [file pone.0231813.s003.ods]

## Sheet: S3
Classification of ligands and receptors
Receptors	Superfamily			RNA seq	link genecard
ADIPOR1	Unclassified		regulates fatty acid catabolism and glucose levels	Not predominent tissue	https://www.genecards.org/cgi-bin/carddisp.pl?gene=ADIPOR1
ADIPOR2	Unclassified		regulates glucose and lipid metabolism	Not predominent tissue	https://www.genecards.org/cgi-bin/carddisp.pl?gene=ADIPOR2
CXCR4	GPCR		vascularization of the gastrointestinal tract, hematopoiesis and in cardiac ventricular septum formation	Everywhere, mostly in blood	https://www.genecards.org/cgi-bin/carddisp.pl?gene=CXCR4
GCGR	GPCR		regulation of blood glucose levels and glucose homeostasis	Everywhere, mostly in liver	https://www.genecards.org/cgi-bin/carddisp.pl?gene=GCGR
GFRA1	enzyme receptors		Neurotrophic Factor	Not predominent tissue, maybe in ovares	https://www.genecards.org/cgi-bin/carddisp.pl?gene=GFRA1
TNFRSF21	cytokine receptors		neuronal apoptosis	Not predominent tissue, maybe in colon	https://www.genecards.org/cgi-bin/carddisp.pl?gene=TNFRSF21
AXL	enzyme receptors		cell survival, cell proliferation, migration and differentiation	Not predominent tissue	https://www.genecards.org/cgi-bin/carddisp.pl?gene=AXL
CCR5	GPCR		control of granulocytic lineage proliferation or differentiation	Not predominent tissue	https://www.genecards.org/cgi-bin/carddisp.pl?gene=CCR5
GLP1R	GPCR		mediate the effects of the incretin axis	Not predominent tissue	https://www.genecards.org/cgi-bin/carddisp.pl?gene=GLP1R
IL1R1	cytokine receptors		control many different cellular functions including proliferation, differentiation and cell survival/apoptosis	Not predominent tissue, maybe prostate and skin	https://www.genecards.org/cgi-bin/carddisp.pl?gene=IL1R1
NPR1	Unclassified		cardiovascular homeostasis	Not predominent tissue	https://www.genecards.org/cgi-bin/carddisp.pl?gene=NPR1
NTSR1	GPCR		protects cells against apoptosis	Not predominent tissue	https://www.genecards.org/cgi-bin/carddisp.pl?gene=NTSR1
EPHA3	enzyme receptors		transferase activity, transferring phosphorus-containing groups and protein tyrosine kinase activity	Not predominent tissue	https://www.genecards.org/cgi-bin/carddisp.pl?gene=EPHA3
ITGA4	CAM : cell adhesion molecules		adhesion molecules	Everywhere, mostly in white blood cells	https://www.genecards.org/cgi-bin/carddisp.pl?gene=ITGA4
RXFP2	GPCR		circadian entrainment	Not predominent tissue	https://www.genecards.org/cgi-bin/carddisp.pl?gene=RXFP2
IGF2R	enzyme receptors		Transport of phosphorylated lysosomal enzymes from the Golgi complex and the cell surface to lysosomes	Not predominent tissue	https://www.genecards.org/cgi-bin/carddisp.pl?gene=IGF2R
AGTR1	GPCR		mediate the major cardiovascular effects of angiotensin II	Everywhere, mostly in placenta	https://www.genecards.org/cgi-bin/carddisp.pl?gene=AGTR1
HCRTR2	GPCR		regulate sleep-wakefulness	cerebral cortex, paraventricular hypothalamus, nucleus accumbens, subthalamic and paraventricular thalamus	https://www.genecards.org/cgi-bin/carddisp.pl?gene=HCRTR2
HCRTR1	GPCR		riggers an increase in cytoplasmic Ca(2+) levels	primarily in the ventromedial hypothalamus, locus coeruleus, median raphe, hippocampus and taenia tecta	https://www.genecards.org/cgi-bin/carddisp.pl?gene=HCRTR1
OPRL1	GPCR		modulating nociception and the perception of pain	Not predominent tissue	https://www.genecards.org/cgi-bin/carddisp.pl?gene=OPRL1
SORT1	Unclassified		clearance receptor on the cell surface	Not predominent tissue	https://www.genecards.org/cgi-bin/carddisp.pl?gene=SORT1
EPHA7	enzyme receptors		brain development modulating cell-cell adhesion and repulsion	Everywhere, mostly in internal tissues	https://www.genecards.org/cgi-bin/carddisp.pl?gene=EPHA7
EPHA5	enzyme receptors		development of the retinotectal, entorhino-hippocampal and hippocamposeptal pathways	Everywhere, mostly in nervous tissues	https://www.genecards.org/cgi-bin/carddisp.pl?gene=EPHA5
OPRM1	GPCR		downstream cellular responses		https://www.genecards.org/cgi-bin/carddisp.pl?gene=OPRM1
TSHR	GPCR		controlling thyroid cell metabolism	Mostly thyroid	https://www.genecards.org/cgi-bin/carddisp.pl?gene=TSHR
CSF2RB (IL2R)	cytokine receptors		proliferation, differentiation and cell survival/apoptosis	Not predominent tissue	https://www.genecards.org/cgi-bin/carddisp.pl?gene=IL2RA
IFNAR2	cytokine receptors		Allographt rejection and interferon gamma signaling	Not predominent tissue	https://www.genecards.org/cgi-bin/carddisp.pl?gene=IFNAR2
KIT	enzyme receptors		cell survival and proliferation, hematopoiesis, stem cell maintenance, gametogenesis, mast cell development, migration and function, and in melanogenesis	Everywhere, mostly in secretory tissues	https://www.genecards.org/cgi-bin/carddisp.pl?gene=KIT
FSHR	GPCR		Receptor for follicle-stimulating hormone	Not predominent tissue	https://www.genecards.org/cgi-bin/carddisp.pl?gene=FSHR
LPHN3	GPCR		cell-cell adhesion and neuron guidance		https://www.genecards.org/cgi-bin/carddisp.pl?gene=ADGRL3
