# Supplementary material for: The membrane receptors that appeared before their ligand: The different proposed scenarios
Source: PLoS One. 2020 May 22;15(5):e0231813. doi: 10.1371/journal.pone.0231813 (PMC7244123; doi:10.1371/journal.pone.0231813)
Supplement: S4 Data — (ODS) [file pone.0231813.s004.ods]

## Sheet: S4
Binding sites residues from PDB files
ADIPOR1	1 ILE A 321 PRO A 322 2 SER L 7 PRO L 8 3 THR L 94 PRO L 95 1 3 HIS A 191 HIS A 337 HIS A 341
ADIPOR2	4 HIS A 202 HIS A 348 HIS A 352 HOH A 501 10 ASP A 219 TYR A 220 ILE A 223 PHE A 282 10 TYR A 321 TYR A 328 HIS A 348 PHE A 351 10 PHE A 354 HOH A 501 11 PRO A 130 PHE A 132 ARG A 133 PHE A 136 11 SER A 196 HIS A 207 ILE A 298 GLY A 301 11 PHE A 302 HIS H 169 ASN H 170
CXCR4
GCGR	4 ARG A 346 SER A 350 LEU A 399 LEU A 403
GFRA1
TNFRSF21	6 CYS A 150 PRO A 151 TRP A 154 SER A 177 6 VAL A 179 HOH A 441 2 ASN A 82 MET A 83 2 ASN B 467 SER B 471
AXL	4 GLY A 339 HIS A 340 ASN A 420 NAG A1679 2 ARG A 310 NAG A1678 4 GLY B 338 GLY B 339 ASN B 420 NAG B1679 3 ARG B 310 NAG B1678 PRO D 57 4 ASP A 329 GLU A 331 ARG A 440 ASP A 656 4 ASP B 329 GLU B 331 ARG B 440 ASP B 656 2 HIS C 116 HIS D 179 3 ARG C 141 PHE C 149 ASN C 150 2 HIS C 179 HIS D 116
CCR5
GLP1R	7 ARG A 43 PHE A 80 ASN A 82 HIS A 99 7 TYR A 101 HOH A 155 HOH A 222
IL1R1	4 ARG B 174 GLY B 175 ASN B 176 GLU B 197 5 ASN B 216 THR B 294 ALA B 305 TYR B 307 5 PRO C 245 2 ASN B 232 ILE B 276 3 ALA C 44 GLY C 45 ASN C 98 5 ASN C 37 THR C 40 ASP E 222 LEU E 223 5 GLY E 224 7 GLN C 55 GLY C 90 ASN C 91 LEU C 109 7 GLU C 110 VAL F 311 ALA F 324 1 ASN C 189 7 GLU E 100 LEU E 103 TYR E 105 ILE E 110 7 GLY E 175 ASN E 176 GLU E 197 6 ASN E 216 TYR E 307 HOH E 502 VAL F 232 6…
NPR1	5 ASN A 13 SER A 15 TYR A 16 GLY A 58 5 NAG A 452 1 NAG A 451 4 TYR A 363 ASN A 395 SER A 398 NAG A 462 2 TYR A 363 NAG A 461 5 ASN B 13 SER B 15 TYR B 16 GLY B 58 5 NAG B 452 1 NAG B 451 4 TYR B 363 ASN B 395 SER B 398 NAG B 462 2 TYR B 363 NAG B 461 6 PRO A 10 TRP A 18 SER A 53 PRO A 84 6 GLY A 85 CYS A 86 5 CYS B 86
NTSR1	1 TRP A 130 6 GLY A1030 LEU A1032 PHE A1104 GLN A1105 6 MET A1106 GLY A1107
EPHA3	15 LYS A 653 GLU A 670 ILE A 673 MET A 674 15 THR A 699 MET A 702 GLY A 705 TYR A 742 15 SER A 763 ASP A 764 PHE A 765 LEU A 767 15 SER A 768 HOH A1190 HOH A1220
ITGA4
RXFP2	5 ASP A 29 LYS A 31 ASP A 33 ASP A 39 5 GLU A 40
IGF2R	3 ASN A1656 ASN A1738 VAL A1794 3 SER A1747 PRO A1749 ASN A1757 2 ASN A1816 NAG A2994 2 NAG A2993 BMA A2995 2 NAG A2994 ASP B1630 3 ASN B1656 ASN B1738 VAL B1794 3 SER B1747 PRO B1749 ASN B1757 2 NAG A2994 ASP B1630 1 ASN B1816
AGTR1	8 TYR A 35 TRP A 84 SER A 105 VAL A 108 8 SER A 109 ARG A 167 PHE A 182 ILE A 288
HCRTR2	12 THR A 111 VAL A 114 TRP A 120 ILE A 130 12 PRO A 131 GLN A 134 THR A 135 GLN A 187 12 GLU A 212 ILE A 320 ASN A 324 HOH A4025
HCRTR1	11 SER A 103 PRO A 123 GLN A 126 VAL A 130 11 GLN A 179 MET A 183 PHE A 219 ILE A 314 11 ASN A 318 HIS A 344 TYR A 348 4 THR A 109 PHE A 239 ARG A 240 TRP A 243 3 TYR A 146 LEU A 153 LYS A 155
OPRL1	12 GLN A 107 ASP A 130 TYR A 131 MET A 134 12 PHE A 135 LEU A 201 ILE A 219 SER A 223 12 TRP A 276 GLN A 280 VAL A 283 TYR A 309 3 TYR A 89 ASP A 147 VAL A 150 8 VAL A 55 THR A 109 LEU A 112 LEU A 113 8 PHE A 115 PRO A 117 CYS B 70 TYR B 74 12 GLN B 107 ASP B 110 ILE B 127 ASP B 130 12 TYR B 131 MET B 134 CYS B 200 ILE B 219 12 SER B 223 GLN B 280 VAL B 283 TYR B 309 6 VAL A 281 VAL A 290 TYR B 8…
SORT1	5 VAL A 79 THR A 537 LEU A 539 TRP A 553 5 TRP A 564 7 TYR A 271 PHE A 273 SER A 283 ARG A 292 7 PHE A 317 TYR A 318 SER A 319 8 ALA A 322 ALA A 323 ASN A 324 ASN A 373 8 THR A 375 TYR A 381 HOH A 908 HOH A 910 7 ASP A 116 LYS A 119 SER A 547 MET A 548 7 ASN A 549 ASP A 570 ARG A 622
EPHA7	4 ARG A 139 HOH A 341 ASN C 137 ARG G 139 1 THR B 130 4 ASN B 137 ARG B 139 ARG E 139 ASN E 141 THR A 156 LYS B 39 LYS B 199 HOH B 384 2 AC5 5 ARG G 107 1 THR C 130 6 ARG A 139 ASN A 141 HOH A 313 HOH A 360 6 ASN C 137 ARG C 139 8 ARG D 139 GLU D 140 ASN D 141 HOH D 337 8 ASN E 137 ARG E 139 LEU E 142 HOH E 342 3 ASN B 137 ARG D 139 ARG E 139 6 ASN A 137 ARG A 139 HOH A 364 ARG G 139 6 GLU G 140 …
EPHA5
OPRM1	13 ASP A 147 TYR A 148 MET A 151 GLU A 229 13 LYS A 233 VAL A 236 TRP A 293 ILE A 296 13 VAL A 300 TRP A 318 ILE A 322 TYR A 326 13 HOH A 718 7 THR A 101 ALA A 102 THR A 103 ARG A 179 7 ILE A 278 HOH A 701 HOH A 712 4 ASN A 137 LYS A 141 THR A 207 ARG A1119 6 HIS A 171 PRO A 172 VAL A 173 LYS A 174 6 GLY A1012 LEU A1013 3 ARG A1014 LEU A1015 LYS A1016 4 HIS A 223 PRO A 224 THR A 225 TRP A 226 9 H…
TSHR	8 GLN A 16 THR C 150 ASN C 177 GLU C 178 8 HOH C 403 HOH C 425 HOH C 509 HOH C 401 3 TYR C 98 ASN C 99 HOH C 410 10 PRO C 52 SER C 53 ASN C 77 HOH C 448 10 HOH C 407 HOH C 553 HOH C 515 HOH C 492 10 HOH C 405 HOH C 468 12 ASN A 216 THR A 217 LYS A 218 VAL C 169 12 ASN C 170 GLN C 173 TYR C 195 ASN C 198 12 HOH C 406 HOH C 477 HOH C 428 HOH C 460
CSF2RB (IL2R)	5 GLN A 36 GLY A 37 LEU A 38 ILE A 39 5 ASN A 40 1 ASN B 40 2 ASN C 40 ASP C 98 3 GLY D 37 LEU D 38 ASN D 40
IFNAR2	1 LYS A 172 1 THR A 167
KIT
FSHR	2 ASN A 52 TYR B 58 4 PRO A 24 ILE A 25 ASN A 78 THR A 80 1 ASN B 7 1 ASN B 24 5 ASN C 163 CYS C 188 ASN C 191 GLY C 192 5 NAG C 270 1 NAG C 269 4 PRO D 24 ILE D 25 LEU D 26 ASN D 78 1 ASN E 7 3 ASN F 163 ASN F 191 NAG F 270 2 NAG F 269 BMA F 271 2 SER B 22 NAG F 270 6 ARG B 97 ARG C 52 CYS F 18 SER F 26 6 ASN F 27 HOH F 292 4 ARG A 35 GLY B 100 PRO B 101 SER B 102 5 GLN A 27 ARG B 35 LEU B 37 AR…
LPHN3	4 ASP E 264 ASN E 312 ALA E 313 VAL E 367 4 ASP F 264 ASN F 312 ALA F 313 VAL F 367 4 ASP G 264 ASN G 312 ALA G 313 VAL G 367 4 ASP H 264 ASN H 312 ALA H 313 VAL H 367 3 THR A 199 VAL A 225 ASN A 226 2 THR B 199 ASN B 226 2 THR C 199 ASN C 226 2 THR D 199 ASN D 226
