# Supplementary material for: The membrane receptors that appeared before their ligand: The different proposed scenarios
Source: PLoS One. 2020 May 22;15(5):e0231813. doi: 10.1371/journal.pone.0231813 (PMC7244123; doi:10.1371/journal.pone.0231813)
Supplement: S5 Data — (ODS) [file pone.0231813.s005.ods]

## Sheet: S5
amino acid interaction less than 4 angstroms
ADIPOR1 259 PRO ADIPOQ 3606 ASN 3.97353721513 ADIPOR1 275 PRO ADIPOQ 3429 HIS 3.36281087782 ADIPOR1 276 PRO ADIPOQ 3440 ASN 3.6568349703 ADIPOR1 277 PRO ADIPOQ 3604 ASN 3.85772847671 ADIPOR1 278 PRO ADIPOQ 3604 ASN 3.45806969276 ADIPOR1 20 GLY ADIPOQ 3921 TRP 3.99517984576 ADIPOR1 21 GLY ADIPOQ 3931 TRP 3.56397601002 ADIPOR1 8 SER ADIPOQ 3944 THR 3.49973070393 ADIPOR1 283 SER ADIPOQ 3452 PHE 3.74…
ADIPOR2 276 MET ADIPOQ 3098 THR 3.92184382657 ADIPOR2 42 ARG ADIPOQ 4009 TYR 3.67338059558 ADIPOR2 310 ARG ADIPOQ 3479 HIS 3.37721112754 ADIPOR2 43 ARG ADIPOQ 4009 TYR 3.0203983181 ADIPOR2 60 ARG ADIPOQ 3091 GLY 3.98561287633 ADIPOR2 62 ARG ADIPOQ 3089 GLY 3.73024744488 ADIPOR2 63 ARG ADIPOQ 3091 GLY 3.88220890731 ADIPOR2 275 MET ADIPOQ 3499 PHE 3.632474088 ADIPOR2 66 ARG ADIPOQ 2707 ASN 3.494606…
AXL 6294 GLN GAS6 221 ARG 3.91244578237 AXL 6312 PRO GAS6 160 ARG 3.45393717372 AXL 6324 LEU GAS6 1473 ASN 3.27535173684 AXL 6261 ASP GAS6 263 LYS 3.88416928055 AXL 6292 THR GAS6 237 LEU 3.69175960756 AXL 6143 GLU GAS6 247 ARG 3.51635749036 AXL 6124 GLU GAS6 227 ARG 3.9592203778 AXL 6147 GLU GAS6 268 LYS 3.37521984469 AXL 6146 GLU GAS6 248 ARG 3.6590612184 AXL 6145 GLU GAS6 248 ARG 3.43354233992 …
CCR5 276 SER CCL5 660 ALA 3.20110668363 CCR5 197 ASN CCL5 663 ALA 3.0862676488 CCR5 196 ASN CCL5 663 ALA 3.46627436883 CCR5 333 GLN CCL5 613 ALA 3.89724274327 CCR5 271 SER CCL5 660 ALA 3.22843661855 CCR5 272 SER CCL5 660 ALA 3.62003328714 CCR5 273 SER CCL5 663 ALA 3.88069040249 CCR5 238 TYR CCL5 1186 GLN 3.87267452802 CCR5 239 TYR CCL5 1186 GLN 3.4226042716 CCR5 135 ILE CCL5 1169 ARG 3.9264463577…
CXCR4 1304 TYR SDF1 478 LEU 3.58689977557 CXCR4 1305 TYR SDF1 478 LEU 3.46350126317 CXCR4 1269 SER SDF1 113 TYR 3.83294534268 CXCR4 1268 SER SDF1 530 PRO 3.45217149053 CXCR4 1301 TYR SDF1 10 LYS 3.55993328589 CXCR4 1302 TYR SDF1 478 LEU 3.26081538883 CXCR4 1303 TYR SDF1 478 LEU 3.16278627163 CXCR4 1263 SER SDF1 81 LEU 3.85673462919 CXCR4 1262 SER SDF1 82 LEU 3.6563126234 CXCR4 1261 SER SDF1 529 P…
FSHR 2604 GLN FSH 686 LYS 3.42675137703 FSHR 2003 GLN FSH 337 THR 3.57763133931 FSHR 2612 ASP FSH 380 LYS 3.43571666469 FSHR 2611 ASP FSH 361 VAL 3.8530219309 FSHR 2008 GLN FSH 314 SER 3.40965423467 FSHR 2802 TRP FSH 648 TYR 3.07198925779 FSHR 2571 LEU FSH 649 TYR 3.74825626125 FSHR 2801 TRP FSH 648 TYR 3.19189128888 FSHR 2228 ASN FSH 327 LYS 3.20142983681 FSHR 2025 ASP FSH 307 ARG 3.49106087028 …
GFRA1 607 GLN GDNF 2133 TYR 3.23988039903 GFRA1 606 GLN GDNF 2135 TYR 3.29389511066 GFRA1 569 GLU GDNF 2115 LEU 3.67642271781 GFRA1 195 THR GDNF 2153 ILE 3.77241262324 GFRA1 194 ILE GDNF 2130 TYR 3.62328041973 GFRA1 196 THR GDNF 2153 ILE 3.55834807179 GFRA1 191 ILE GDNF 2065 SER 3.47611766199 GFRA1 579 ARG GDNF 2084 LEU 3.60006708271 GFRA1 193 ILE GDNF 2151 ILE 3.69979864317 GFRA1 192 ILE GDNF 20…
GLP1R 339 GLU GCG 1004 LEU 3.88202382785 GLP1R 89 TRP GCG 1006 LEU 3.98047861444 GLP1R 65 VAL GCG 968 PHE 3.97534778353 GLP1R 25 LEU GCG 908 GLU 3.56829861419 GLP1R 830 GLU GCG 947 ARG 3.62550368914 GLP1R 27 LEU GCG 962 PHE 3.92389678763 GLP1R 21 LEU GCG 908 GLU 2.74179977387 GLP1R 22 LEU GCG 908 GLU 3.71485639023 GLP1R 790 LEU GCG 1015 LYS 3.94700253357 GLP1R 344 GLU GCG 1044 SER 3.85337371663 G…
IL1R1 2967 GLU IL1B 704 LYS 3.74191368153 IL1R1 2595 PRO IL1B 820 ASN 3.77380245906 IL1R1 2969 ASP IL1B 4 ALA 3.11975463779 IL1R1 2596 PRO IL1B 820 ASN 3.83767846491 IL1R1 2590 PRO IL1B 820 ASN 3.60129337877 IL1R1 1857 PHE IL1B 232 LEU 3.78878568937 IL1R1 1836 GLN IL1B 257 GLN 3.98164111894 IL1R1 1837 GLN IL1B 257 GLN 3.52790759516 IL1R1 1835 GLN IL1B 257 GLN 3.89816187452 IL1R1 3251 LYS IL1B 391…
KIT 458 ILE KITLG 1479 LEU 3.87163014763 KIT 459 ILE KITLG 1086 ALA 3.70141243311 KIT 489 SER KITLG 1479 LEU 3.61121821551 KIT 112 PRO KITLG 1415 LYS 3.52887885879 KIT 133 ASP KITLG 1419 LYS 3.56860448915 KIT 102 ASN KITLG 1093 ASN 2.4486073593 KIT 131 ASP KITLG 1419 LYS 3.81439693792 KIT 116 PRO KITLG 1109 PRO 3.86134963452 KIT 111 PRO KITLG 1431 PHE 3.82058437938 KIT 499 ASN KITLG 1094 ASN 3.26…
LPHN3 134 ARG FLRT3 11484 GLU 3.33754041174 LPHN3 664 GLN FLRT3 11042 ARG 3.5219467628 LPHN3 662 GLN FLRT3 11042 ARG 3.83356726822 LPHN3 1229 ARG FLRT3 10656 TYR 3.99100714106 LPHN3 133 ARG FLRT3 11486 GLU 3.92130360977 LPHN3 117 ASN FLRT3 11232 ASN 3.26123626866 LPHN3 136 ARG FLRT3 11484 GLU 2.91472983311 LPHN3 135 ARG FLRT3 11483 GLU 3.694602279 LPHN3 103 TYR FLRT3 11721 ARG 3.5598227484 LPHN3 …
NPR1 1301 TYR NPPA 6687 APHE 3.76332206966 NPR1 668 ALA NPPA 6765 AASP 3.82765946761 NPR1 1159 TYR NPPA 6699 APHE 3.45281406971 NPR1 1158 TYR NPPA 6699 APHE 3.58223100874 NPR1 1421 GLN NPPA 6908 BASN 3.90821621715 NPR1 1420 GLN NPPA 6908 BASN 3.96916880467 NPR1 1427 GLN NPPA 6918 BSER 3.94240155235 NPR1 1191 LEU NPPA 6708 BGLY 3.39236687285 NPR1 1190 LEU NPPA 6853 ASER 3.63113701201 NPR1 874 GLU …
NTSR1 593 HIS NTS 3477 TYR 3.94247473042 NTSR1 1268 VAL NTS 3473 TYR 3.68456347482 NTSR1 3036 PHE NTS 3458 ARG 2.45895160587 NTSR1 1267 VAL NTS 3473 TYR 3.94519530569 NTSR1 579 HIS NTS 3477 TYR 3.87959289101 NTSR1 3005 ARG NTS 3489 LEU 2.40691337609 NTSR1 3004 ARG NTS 3489 LEU 2.96723120097 NTSR1 3003 ARG NTS 3489 LEU 3.06471238455 NTSR1 3040 PHE NTS 3491 LEU 3.96559062436 NTSR1 3041 PHE NTS 3462…
OPRL1 58 VAL PNOC 3046 VAL 3.82807353639 OPRL1 61 VAL PNOC 3046 VAL 3.48472036181 OPRL1 118 VAL PNOC 3399 THR 3.76597145502 OPRL1 60 VAL PNOC 3046 VAL 3.91459052776 OPRL1 518 PHE PNOC 5006 PHE 3.74618445889 OPRL1 63 GLY PNOC 3046 VAL 3.33461961849 OPRL1 64 GLY PNOC 3046 VAL 3.48182782458 OPRL1 66 GLY PNOC 3020 LEU 3.90755089538 OPRL1 495 LEU PNOC 3045 VAL 3.82752883725 OPRL1 93 LEU PNOC 3046 VAL …
TNFRSF21 153 ASP TNF 1673 LYS 3.74115236257 TNFRSF21 627 GLU TNF 1452 ARG 3.96926164419 TNFRSF21 600 THR TNF 1451 ARG 3.86314793918 TNFRSF21 158 LYS TNF 1542 TRP 3.56726085393 TNFRSF21 311 SER TNF 1553 GLU 3.83116509694 TNFRSF21 289 ARG TNF 1576 GLU 3.8302300192 TNFRSF21 191 THR TNF 1552 GLU 3.90013153624 TNFRSF21 315 SER TNF 1553 GLU 2.33884266251 TNFRSF21 314 SER TNF 1553 GLU 3.51063227923 TNFR…
TSHR 3869 ARG GPHB5 782 TRP 3.85839487352 TSHR 3649 TYR GPHB5 776 TRP 3.69046961781 TSHR 4266 GLU GPHB5 452 ARG 3.3435434796 TSHR 3879 ASN GPHB5 422 ASP 3.61824335832 TSHR 3648 TYR GPHB5 779 TRP 3.99904826177 TSHR 3672 ILE GPHB5 414 GLY 3.99392989423 TSHR 4046 PHE GPHB5 798 TYR 3.98175463835 TSHR 3306 ARG GPHB5 769 ASP 2.87293195186 TSHR 3304 ARG GPHB5 769 ASP 3.58860822604 TSHR 3305 ARG GPHB5 85…
