# Supplementary material for: The membrane receptors that appeared before their ligand: The different proposed scenarios
Source: PLoS One. 2020 May 22;15(5):e0231813. doi: 10.1371/journal.pone.0231813 (PMC7244123; doi:10.1371/journal.pone.0231813)
Supplement: S6 Data — (ODS) [file pone.0231813.s006.ods]

## Sheet: S6
Statistics
	Receptor	Student test Ho: The similarity of the amino acids in the binding site to the referent sequence are not better conserved than the one of the whole sequence	Student test Ho: The similarity of the amino acids in the binding site to the referent sequence is the same before as after the appearance of the ligand
	ADIPOR1	P-value = 0.0288	p-value = 0.391
	ADIPOR2	p-value = 0.01695	P-value = 1
	AGTR1	p-value = 0.0269	p-value = 0.1276
	TNFRSF21	P-value = 0.17901	too few data
	AXL	p-value = 0.8354	p-value = 0.006082
	CSF2RB	p-value = 0.6034	p-value = 0.03887
	IGF2R	p-value = 0.3807	p-value = 0.01269
	IL1R1	p-value = 0.1461	to few datas
	ITGA4	p-value = 0.005707	p-value = 0.006321
	NTSR1	p-value = 0.3427	p-value = 0.03905
		Student test Ho: The similarity of the amino acids in the binding site to the referent sequence is the same before as after the appearance of the ligand	Student test Ho: The similarity of the amino acids in the binding site to the referent sequence are not better conserved than the one of the whole sequence Before the appearance of the ligand	Student test Ho: The similarity of the amino acids in the binding site to the referent sequence are not better conserved than the one of the whole sequence After the appearance of the ligand
	CCR5	p-value = 0.687	p-value = 0.2636	p-value = 0.7484
	CXCR4	p-value = 0.002012	p-value = 0.198	p-value = 0.01736
	EPHA5	p-value = 0.02999	p-value = 0.2907	p-value = 6.005e-05
	EPHA7	p-value = 0.01832	p-value = 0.2216	p-value = 0.5329
	FSHR	p-value = 0.002361	p-value = 0.7821	p-value = 0.6184
	GCGR	p-value = 0.005354	p-value = 0.6632	p-value = 0.4016
	GFRA1	p-value = 0.04848	p-value = 0.4105	p-value = 0.5597
	GLP1R	p-value = 0.1093	p-value = 0.6027	p-value = 0.3858
	HCRTR1	p-value = 0.01612	p-value = 0.3265	p-value = 0.0006644
	HCRTR2	p-value = 0.05897	p-value = 0.4613	p-value = 0.0005787
	KIT	p-value = 0.005331	p-value = 0.01064	p-value = 0.0005387
	LPHN3	p-value = 0.02335	p-value = 0.4449	p-value = 0.5029
	NPR1	p-value = 0.04921	p-value = 0.8422	p-value = 0.8138
	OPRL1	p-value = 0.0002995	p-value = 0.04428	p-value = 0.1898
	OPRM1	p-value = 0.008509	p-value = 0.3321	p-value = 0.647
	RXFP2	p-value = 0.01064	p-value = 0.5689	p-value = 0.6841
	SORT1	p-value = 0.0008247	p-value = 0.5257	p-value = 0.2227
	TSHR	p-value = 0.03184	p-value = 0.8749	p-value = 0.44
